# Supplementary material for: Development of Eco-Mortars with the Incorporation of Municipal Solid Wastes Incineration Ash
Source: Materials (Basel). 2023 Oct 28;16(21):6933. doi: 10.3390/ma16216933 (PMC10649002; doi:10.3390/ma16216933)
Supplement: Supplementary file 1 [file materials-16-06933-s001.zip]

Archive with 1 entries (1 files):
- materials-2643671-supplementary.pdf
